# Supplementary material for: Mechanical, Structural, and Biological Characteristics of Polylactide/Wollastonite 3D Printed Scaffolds
Source: Polymers (Basel). 2022 Sep 20;14(19):3932. doi: 10.3390/polym14193932 (PMC9572193; doi:10.3390/polym14193932)
Supplement: Supplementary file 1 [file polymers-14-03932-s001.zip]

Archive with 1 entries (1 files):
- polymers-1901894-supplementary.pdf
